# Supplementary material for: Effect of Cryopreservation on Olive (Olea europaea L.) Plant Regeneration via Somatic Embryogenesis
Source: Plants (Basel). 2020 Dec 25;10(1):34. doi: 10.3390/plants10010034 (PMC7823602; doi:10.3390/plants10010034)
Supplement: Supplementary file 1 [file plants-10-00034-s001.zip]

Archive with 3 entries (3 files):
- Table S1_Proofs.docx
- Table S2_Proofs.docx
- Table S3_Proofs.docx
